# Supplementary material for: Immunogenicity and Safety of Homologous and Heterologous Prime-Boost of CoronaVac® and ChAdOx1 nCoV-19 among Hemodialysis Patients: An Observational Prospective Cohort Study
Source: Vaccines (Basel). 2023 Mar 23;11(4):715. doi: 10.3390/vaccines11040715 (PMC10146055; doi:10.3390/vaccines11040715)
Supplement: Supplementary file 1 [file vaccines-11-00715-s001.zip]

Archive with 1 entries (1 files):
- vaccines-2243165-supplementary.pdf
